# Supplementary material for: Sedimentary ancient DNA as part of a multimethod paleoparasitology approach reveals temporal trends in human parasitic burden in the Roman period
Source: PLoS Negl Trop Dis. 2025 Jun 10;19(6):e0013135. doi: 10.1371/journal.pntd.0013135 (PMC12151383; doi:10.1371/journal.pntd.0013135)
Supplement: S2 Appendix — (XLSX) [file pntd.0013135.s002.xlsx]

## Sheet: Summary_Parasite_Baits
Name	Total Bait Count	Taxon IDs	txidBaitCounts	Targets	Number of Target Regions	Total Region Length	Total Bait Length	Average Bait Density Across Regions
Anatrichosoma sp. A64	0	'1807765'	'0'	None	0	0	0	0
Bertiella sp. APF-2012	0	1131736'	'0'	None	0	0	0	0
Bertiella sp. B5	0	'1276862'	'0'	None	0	0	0	0
Capillaria aerophila	0	'1172388'	'0'	None	0	0	0	0
Cryptosporidium parvum	0	'5807'	'0'	None	0	0	0	0
Giardia intestinalis	0	'5741'	'0'	None	0	0	0	0
Neodiplostomum seoulense	0	'84102'	'0'	None	0	0	0	0
Paracapillaria philippinensis	0	'1457282'	'0'	None	0	0	0	0
Physaloptera sp. JBSL-2016	0	1827356'	'0'	None	0	0	0	0
Bertiella sp. HJ-2017a	2	2067470'	'2'	Bertiella sp. HJ-2017a translation elongation factor 1-alpha (EF1a) gene	1	76	150	1.97368
Oesophagostomum dentatum	5	61180'	'5'	major sperm protein (MSP) gene	1	79	375	4.74684
Ancylostoma duodenale	9	51022,I090'	'0,9'	Mito	1	83	675	8.13253
Oesophagostomum quadrispinulatum	9	'61181,I090'	'0,9'	Mito	1	83	675	8.13253
Strongyloides fuelleborni	9	'44441,I090'	'0,9'	Mito	1	83	675	8.13253
Necator americanus	12	'51031,I029,I090'	'0,3,9'	Mito	2	160	900	5.625
Trichostrongylus axei	13	'40349,I090'	'4,9'	Mito	3	235	975	4.14894
Cryptosporidium muris RN66	14	'441375'	'14'	heat shock protein 70	1	90	1050	11.6667
Cryptosporidium hominis	17	'237895,I045'	'0,17'	Mito	2	165	1275	7.72727
Dicrocoelium hospes	17	'227982,I045'	'0,17'	Mito	2	165	1275	7.72727
Heterophyes heterophyes	17	'1849833,I045'	'0,17'	Mito	2	165	1275	7.72727
Spirometra erinaceieuropaei	17	'99802,I045'	'0,17'	Mito	2	165	1275	7.72727
Spirometra mansonoides	17	'46899,I045'	'0,17'	Mito	2	165	1275	7.72727
Strongyloides fuelleborni fuelleborni	17	'174722,I045'	'0,17'	Mito	2	165	1275	7.72727
Trichostrongylus vitrinus	21	'40352,I029,I090'	'9,3,9'	Mito	3	248	1575	6.35081
Bertiella sp. B7	28	'1276864'	'28'	NADH	1	110	2100	19.0909
Echinococcus ortleppi	44	'446560,I058'	'12,32'	Mito	5	426	3300	7.74648
Echinococcus granulosus	50	'6210,I057,I058'	'6,12,32'	Mito	5	432	3750	8.68056
Gastrodiscoides hominis	59	'408852,I045'	'42,17'	COI,Mito	4	355	4425	12.4648
Echinococcus oligarthrus	60	'6212,I062'	'45,15'	Mito	4	374	4500	12.0321
Entamoeba histolytica HM-1:IMSS	67	'294381'	'67'	cysteine protease 2,heat shock 70	4	364	5025	13.8049
Cryptosporidium hominis TU502	77	'353151'	'77'	polythreonine protein	4	374	5775	15.4412
Cryptosporidium muris	96	'5808,I036'	'0,96'	COI	2	346	7200	20.8092
Trichostrongylus colubriformis	96	'6319,I036'	'0,96'	COI	2	346	7200	20.8092
Dipylidium caninum	99	'66787'	'99'	Mito	11	928	7425	8.00108
Trichuris vulpis	103	'219738,I036'	'7,96'	COI	3	427	7725	18.0913
Strongyloides stercoralis	107	'6248,I090'	'98,9'	Mito	6	562	8025	14.2794
Physaloptera turgida	108	'75559,I056,I057,I058'	'0,64,12,32'	Mito	13	1083	8100	7.47922
Anatrichosoma sp. A65	112	'1395539,I038'	'13,99'	COI,Mito	7	640	8400	13.125
Balantioides coli	112	'71585,I113'	'0,112'	Mito,heat shock protein 70-like gene,tetraspanin 23 (TSP-23) gene	3	386	8400	21.7617
Diphyllobothrium dendriticum	112	'28845,I113'	'0,112'	Mito,heat shock protein 70-like gene,tetraspanin 23 (TSP-23) gene	3	386	8400	21.7617
Echinostoma revolutum	112	'48217,I113'	'0,112'	Mito,heat shock protein 70-like gene,tetraspanin 23 (TSP-23) gene	3	386	8400	21.7617
Schistosoma mattheei	112	'31246,I113'	'0,112'	Mito,heat shock protein 70-like gene,tetraspanin 23 (TSP-23) gene	3	386	8400	21.7617
Echinococcus shiquicus	121	'260967,I056,I057,I058'	'13,64,12,32'	Mito	15	1249	9075	7.26581
Echinococcus vogeli	140	'6213,I062'	'125,15'	Mito	4	443	10500	23.702
Paramphistomum epiclitum	146	'54403,I015,I113'	'30,4,112'	COI,Mito,heat shock protein 70-like gene,tetraspanin 23 (TSP-23) gene	5	577	10950	18.9775
Cryptosporidium felis	156	'83540,I107'	'0,156'	Mito	7	705	11700	16.5957
Dicrocoelium orientalis	160	'449564,I000,I003,I113'	'0,43,5,112'	Mito,heat shock protein 70-like gene,tetraspanin 23 (TSP-23) gene	9	946	12000	12.685
Bertiella sp. B6	164	'1276863,I087,I113'	'0,52,112'	Mito,heat shock protein 70-like gene,tetraspanin 23 (TSP-23) gene	4	514	12300	23.93
Mesocestoides lineatus	164	'160008,I087,I113'	'0,52,112'	Mito,heat shock protein 70-like gene,tetraspanin 23 (TSP-23) gene	4	514	12300	23.93
Schistosoma bovis	164	'6184,I011,I082,I113'	'0,1,51,112'	Mito,heat shock protein 70-like gene,tetraspanin 23 (TSP-23) gene	5	586	12300	20.9898
Schistosoma intercalatum	164	'6187,I011,I082,I113'	'0,1,51,112'	Mito,heat shock protein 70-like gene,tetraspanin 23 (TSP-23) gene	5	586	12300	20.9898
Paragonimus kellicotti	169	'100269,I000,I113'	'14,43,112'	COI,Mito,heat shock protein 70-like gene,tetraspanin 23 (TSP-23) gene	9	979	12675	12.9469
Strongylus vulgaris	189	'40348,I107'	'33,156'	Mito	8	812	14175	17.4569
Echinococcus canadensis	194	'519352,I065,I105'	'0,58,136'	Mito	18	1609	14550	9.04288
Taenia serialis	194	'94035,I065,I105'	'0,58,136'	Mito	18	1609	14550	9.04288
Fasciola gigantica	197	'46835,I004,I113'	'60,25,112'	Mito,heat shock protein 70-like gene,tetraspanin 23 (TSP-23) gene	15	1414	14775	10.4491
Nanophyetus salmincola	200	'240278,I045'	'183,17'	Mito,NADH	5	579	15000	25.9067
Mesocestoides corti	205	'53468,I113'	'93,112'	Mito,heat shock protein 70-like gene,tetraspanin 23 (TSP-23) gene	11	1142	15375	13.4632
Rodentolepis nana	216	'102285,I113'	'104,112'	Mito,heat shock protein 70-like gene,tetraspanin 23 (TSP-23) gene	12	1199	16200	13.5113
Schistosoma mekongi	220	'38744,I009,I082,I113'	'36,21,51,112'	Mito,heat shock protein 70-like gene,tetraspanin 23 (TSP-23) gene	12	1178	16500	14.0068
Adenocephalus pacificus	262	'372152,I022,I087,I113'	'0,98,52,112'	Mito,heat shock protein 70-like gene,tetraspanin 23 (TSP-23) gene	6	804	19650	24.4403
Taenia pisiformis	272	'85432,I073'	'72,200'	Mito	15	1492	20400	13.6729
Dioctophyme renale	284	'513045,I113'	'172,112'	COI,Mito,heat shock protein 70-like gene,tetraspanin 23 (TSP-23) gene	5	706	21300	30.17
Taenia hydatigena	293	'85431,I055,I101'	'66,88,139'	Mito	23	2075	21975	10.5904
Echinostoma trivolvis	294	'27849,I000,I002,I113'	'0,43,139,112'	Mito,heat shock protein 70-like gene,tetraspanin 23 (TSP-23) gene	10	1181	22050	18.6706
Toxascaris leonina	303	'59264,I055,I101'	'76,88,139'	Mito	24	2162	22725	10.5111
Parascaris equorum	325	'6256,I069'	'128,197'	Mito	20	1837	24375	13.2689
Schistosoma haematobium	341	'6185,I011,I082,I113'	'177,1,51,112'	Mito,heat shock protein 70-like gene,tetraspanin 23 (TSP-23) gene	20	1918	25575	13.3342
Echinostoma paraensei	372	'48215,I113'	'260,112'	Mito,heat shock protein 70-like gene,tetraspanin 23 (TSP-23) gene	17	1788	27900	15.604
Diphyllobothrium ursi	415	'940968,I034'	'0,415'	Mito	9	1331	31125	23.3847
Trichuris muris	419	'70415'	'419'	Mito	14	1760	31425	17.8551
Schistosoma japonicum	483	'6182,I009,I082,I113'	'299,21,51,112'	Mito,heat shock protein 70-like gene,tetraspanin 23 (TSP-23) gene	30	2979	36225	12.1601
Entamoeba histolytica	484	'5759,I095'	'0,484'	Mito	20	2098	36300	17.3022
Ancylostoma caninum	533	'29170,I068,I069'	'0,336,197'	Mito	25	2559	39975	15.6213
Cyclospora cayetanensis	540	'88456,I068,I069'	'7,336,197'	Mito	26	2640	40500	15.3409
Fasciola hepatica	577	'6192,I004,I113'	'440,25,112'	Mito,heat shock protein 70-like gene,tetraspanin 23 (TSP-23) gene	27	3040	43275	14.2352
Cryptosporidium parvum Iowa II	623	'353152'	'623'	DnaJ-like protein,NADH,TRAP-C2 gene,oocyst wall protein 2,oocyst wall protein 3,oocyst wall protein 4,oocyst wall protein 5,oocyst wall protein 6,oocyst wall protein 7,oocyst wall protein 8,oocyst wall protein 9	70	11544	46725	4.04756
Hymenolepis diminuta	638	'6216,I087,I113'	'474,52,112'	Mito,heat shock protein 70-like gene,tetraspanin 23 (TSP-23) gene	22	2377	47850	20.1304
Trichuris suis	651	'68888,I107'	'495,156'	Mito	33	3779	48825	12.9201
Trichinella spiralis	656	'6334'	'656'	Mito	38	4688	49200	10.4949
Moniliformis moniliformis	658	'10237,I095'	'174,484'	COI,Mito	22	2703	49350	18.2575
Diphyllobothrium nihonkaiense	664	'64604,I075'	'0,664'	Mito	34	3932	49800	12.6653
Oesophagostomum asperum	664	'1213747,I052,I100'	'0,589,75'	Mito	36	4156	49800	11.9827
Echinococcus equinus	665	'519353,I052,I100'	'1,589,75'	Mito	37	4231	49875	11.788
Cryptosporidium canis	666	'195482,I113'	'554,112'	90 kDa heat shock protein (hsp90) gene,A135 gene,MAT gene for methionine adenosyltransferase,Mito,heat shock protein 70 gene,heat shock protein 70-like (hsp70) gene,heat shock protein 70-like gene,tetraspanin 23 (TSP-23) gene,transmembrane adhesin (MIC1) gene	11	2416	49950	20.6747
Oesophagostomum columbianum	666	'85896,I074'	'0,666'	Mito	32	3750	49950	13.32
Spirometra decipiens	666	'372153,I074'	'0,666'	Mito	32	3750	49950	13.32
Dicrocoelium dendriticum	668	'57078,I000,I002,I113'	'374,43,139,112'	Mito,heat shock protein 70-like gene,tetraspanin 23 (TSP-23) gene	29	3525	50100	14.2128
Enterobius vermicularis	668	'51028'	'668'	Mito	26	3314	50100	15.1177
Toxocara canis	669	'6265,I095'	'185,484'	Mito	36	3811	50175	13.1658
Echinostoma miyagawai	678	'1579201,I095'	'194,484'	Mito	37	3915	50850	12.9885
Blastocystis sp. ATCC 50177/Nand II	680	'478820,I075'	'16,664'	Mito	37	4180	51000	12.201
Giardia lamblia ATCC 50803	680	'184922'	'680'	beta giardin gene,c4,glutamate dehydrogenase,heat shock protein 70,triosephosphate isomerase	10	5208	51000	9.79263
Taenia ovis	680	'6203,I061'	'4,676'	1/Iraq HDP2 marker genomic sequence,2/Iraq HDP2 marker genomic sequence,3/Iraq HDP2 marker genomic sequence,8 kDa diagnostic antigen Ts14 variant 1 gene,8 kDa diagnostic antigen Ts18 variant 8 gene,8 kDa diagnostic antigen TsRS2 gene,HDP2 marker genomic sequence | Consensus with JX265977 | -100,KETc1-like gene,KETc7-like gene,Mito,SCAR marker G14 genomic sequence,SCAR marker K02 genomic sequence,…	20	4136	51000	12.3308
Ancylostoma ceylanicum	681	'53326'	'681'	Acey_s1551_scaf,Acey_s1555_scaf,Acey_s1559_scaf,Acey_s1572_scaf,Acey_s1585_scaf,Acey_s1586_scaf,Acey_s1589_scaf,Acey_s1590_scaf,Acey_s1592_scaf,Acey_s1617_scaf,Acey_s1639_scaf,Acey_s1645_scaf,Acey_s1646_scaf,Acey_s1647_scaf,Acey_s1648_scaf,Acey_s1649_scaf,Acey_s1656_scaf,Acey_s1662_scaf,Acey_s1666_scaf,Acey_s1673_scaf,Acey_s1675_scaf,Acey_s1685_scaf,Acey_s1701_scaf,Acey_s1705_scaf,Acey_s1711_scaf…	53	8316	51075	6.14177
Trichuris trichiura	682	'36087,I107'	'526,156'	Mito	36	4634	51150	11.038
Diplogonoporus grandis	685	'433352,I063'	'0,685'	Mito	42	4783	51375	10.7412
Echinococcus multilocularis	690	'6211,I063'	'5,685'	Mito	43	4912	51750	10.5354
Metagonimus yokogawai	690	'84529'	'690'	Mito	40	7682	51750	6.73653
Capillaria hepatica	693	'1239592,I053,I100'	'0,618,75'	Mito	24	4207	51975	12.3544
Eimeria zuernii	694	'310761,I053,I100'	'1,618,75'	Mito	25	4282	52050	12.1555
Taenia saginata	694	'6206,I061'	'18,676'	1/Iraq HDP2 marker genomic sequence,2/Iraq HDP2 marker genomic sequence,3/Iraq HDP2 marker genomic sequence,8 kDa diagnostic antigen Ts14 variant 1 gene,8 kDa diagnostic antigen Ts18 variant 8 gene,8 kDa diagnostic antigen TsRS2 gene,HDP2 marker genomic sequence | Consensus with JX265977 | -100,KETc1-like gene,KETc7-like gene,Mito,SCAR marker G14 genomic sequence,SCAR marker K02 genomic sequence,…	21	4249	52050	12.2499
Taenia asiatica	700	'60517,I061'	'24,676'	1/Iraq HDP2 marker genomic sequence,2/Iraq HDP2 marker genomic sequence,3/Iraq HDP2 marker genomic sequence,8 kDa diagnostic antigen Ts14 variant 1 gene,8 kDa diagnostic antigen Ts18 variant 8 gene,8 kDa diagnostic antigen TsRS2 gene,HDP2 marker genomic sequence | Consensus with JX265977 | -100,KETc1-like gene,KETc7-like gene,Mito,SCAR marker G14 genomic sequence,SCAR marker K02 genomic sequence,…	24	4649	52500	11.2928
Paramphistomum cervi	701	'762801,I038'	'602,99'	Mito	43	5697	52575	9.22854
Strongyloides papillosus	702	'174720,I073'	'502,200'	Mito	42	5116	52650	10.2912
Physaloptera alata	707	'291930,I025,I089'	'0,28,679'	ABA-1 allergen (aba-1d1) gene,ABA-1 allergen (aba-1d2) gene,ABA-1 allergen (aba-1d3) gene,Ascec-1 gene for cecropin P1,Ascec-2 gene for cecropin P2,Ascec-3 gene for cecropin P3,Ascec-4 gene for cecropin P4,COI,ard1 EPIC marker genomic sequence,asabf-6Cys-alpha gene for ASABF-6Cys-alpha,asabf-epsilon2 gene for ASABF-epsilon2,asabf-zeta2 gene for ASABF-zeta2,beta tubulin gene,beta-tubulin gene,cycl…	36	5832	53025	9.09208
Physaloptera spp.	707	'I025,I089,M001'	'28,679,0'	ABA-1 allergen (aba-1d1) gene,ABA-1 allergen (aba-1d2) gene,ABA-1 allergen (aba-1d3) gene,Ascec-1 gene for cecropin P1,Ascec-2 gene for cecropin P2,Ascec-3 gene for cecropin P3,Ascec-4 gene for cecropin P4,COI,ard1 EPIC marker genomic sequence,asabf-6Cys-alpha gene for ASABF-6Cys-alpha,asabf-epsilon2 gene for ASABF-epsilon2,asabf-zeta2 gene for ASABF-zeta2,beta tubulin gene,beta-tubulin gene,cycl…	36	5832	53025	9.09208
Eurytrema pancreaticum	711	'374591,I000,I003,I113'	'551,43,5,112'	Mito,heat shock protein 70-like gene,tetraspanin 23 (TSP-23) gene	52	9717	53325	5.4878
Opisthorchis felineus	715	'147828'	'715'	Mito	37	5525	53625	9.70588
Trichuris ovis	721	'93034,I045'	'704,17'	Mito	41	4893	54075	11.0515
Cryptosporidium meleagridis	726	'93969'	'726'	47 kDa protein (CP47) gene,60 kDa glycoprotein (GP60) gene,60 kDa glycoprotein (Gp60) gene,60 kDa glycoprotein (gp60) gene,60 kDa glycoprotein gene,60 kDa glycoprotein precursor | Consensus with AF401501 | AF401500 | AF401499 | AF401498 | AF401497 | -85.9798269567815,60 kilodalton glycoprotein gene,90 kDa heat shock protein (hsp90) gene,A135 gene,Cgd8_2370-like protein gene,Chro.30149-like protei…	49	8244	54450	6.6048
Clonorchis sinensis	747	'79923,I022,I087,I113'	'485,98,52,112'	Mito,heat shock protein 70-like gene,tetraspanin 23 (TSP-23) gene	39	6148	56025	9.11272
Opisthorchis viverrini	748	'6198,I113'	'636,112'	Mito,heat shock protein 70-like gene,tetraspanin 23 (TSP-23) gene	44	7267	56100	7.71983
Paragonimus westermani	749	'34504,I034'	'334,415'	Mito	42	7659	56175	7.33451
Fasciolopsis buski	754	'27845,I004,I113'	'617,25,112'	Mito,heat shock protein 70-like gene,tetraspanin 23 (TSP-23) gene	50	6273	56550	9.01483
Echinococcus felidis	764	'460528,I064,I105'	'2,626,136'	Mito	53	6613	57300	8.66475
Oxyuris equi	777	'132389'	'777'	Mito	46	7003	58275	8.32143
Schistosoma mansoni	778	'6183,I020,I113'	'453,213,112'	Mito,heat shock protein 70-like gene,tetraspanin 23 (TSP-23) gene	62	7180	58350	8.12674
Dibothriocephalus latus	789	'60516,I054,I101'	'0,650,139'	Mito	49	6722	59175	8.80318
Strongylus equinus	789	'40347,I054,I101'	'0,650,139'	Mito	49	6722	59175	8.80318
Gongylonema pulchrum	841	'637853,I064,I105'	'79,626,136'	Mito	64	7843	63075	8.0422
Pygidiopsis summa	846	'104472,I019,I020,I113'	'0,521,213,112'	Mito,heat shock protein 70-like gene,tetraspanin 23 (TSP-23) gene	76	9562	63450	6.63564
Ascaris lumbricoides	847	'6252,I089'	'168,679'	ABA-1 allergen (aba-1d1) gene,ABA-1 allergen (aba-1d2) gene,ABA-1 allergen (aba-1d3) gene,Ascec-1 gene for cecropin P1,Ascec-2 gene for cecropin P2,Ascec-3 gene for cecropin P3,Ascec-4 gene for cecropin P4,ard1 EPIC marker genomic sequence,asabf-6Cys-alpha gene for ASABF-6Cys-alpha,asabf-epsilon2 gene for ASABF-epsilon2,asabf-zeta2 gene for ASABF-zeta2,beta tubulin gene,beta-tubulin gene,cyclin A…	54	9052	63525	7.01779
Dicrocoelium chinensis	850	'483157,I019,I020,I113'	'4,521,213,112'	Mito,heat shock protein 70-like gene,tetraspanin 23 (TSP-23) gene	77	9673	63750	6.59051
Taenia solium	859	'6204,I061'	'183,676'	1/Iraq HDP2 marker genomic sequence,2/Iraq HDP2 marker genomic sequence,3/Iraq HDP2 marker genomic sequence,8 kDa diagnostic antigen Ts14 variant 1 gene,8 kDa diagnostic antigen Ts18 variant 7 gene,8 kDa diagnostic antigen Ts18 variant 8 gene,8 kDa diagnostic antigen TsRS1 variant 2 gene,8 kDa diagnostic antigen TsRS2 gene,CyDA variant 1 (CyDAv1) gene,HDP2 marker genomic sequence | Consensus with…	49	8113	64425	7.94096
Taenia multiceps	865	'94034,I014,I015,I113'	'0,749,4,112'	Mito,heat shock protein 70-like gene,tetraspanin 23 (TSP-23) gene	53	7621	64875	8.51266
Echinostoma caproni	866	'27848,I014,I015,I113'	'1,749,4,112'	Mito,heat shock protein 70-like gene,tetraspanin 23 (TSP-23) gene	54	7696	64950	8.43945
Macracanthorhynchus hirudinaceus	867	'1032456,I113'	'755,112'	Mito,heat shock protein 70-like gene,tetraspanin 23 (TSP-23) gene	55	9811	65025	6.62776
Echinostoma hortense	891	'48216,I113'	'779,112'	Mito,heat shock protein 70-like gene,tetraspanin 23 (TSP-23) gene	41	9404	66825	7.10602
Ascaris suum	922	'6253,I089'	'243,679'	ABA-1 allergen (aba-1d1) gene,ABA-1 allergen (aba-1d2) gene,ABA-1 allergen (aba-1d3) gene,Ascec-1 gene for cecropin P1,Ascec-2 gene for cecropin P2,Ascec-3 gene for cecropin P3,Ascec-4 gene for cecropin P4,ard1 EPIC marker genomic sequence,asabf-6Cys-alpha gene for ASABF-6Cys-alpha,asabf-epsilon2 gene for ASABF-epsilon2,asabf-zeta2 gene for ASABF-zeta2,beta tubulin gene,beta-tubulin gene,cyclin A…	63	9960	69150	6.94277

## Sheet: Accession_Numbers
Species	InputSequence	Accession
Adenocephalus pacificus	COI	AB548654.1
Anatrichosoma sp. A64	18S	KU215886.1
Anatrichosoma sp. A65	COI	KF581196.1
Ancylostoma caninum	Mito	NC_012309.1
Ancylostoma ceylanicum	Acey\_s1551\_scaf	JARK01001150.1
Ancylostoma ceylanicum	Acey\_s1555\_scaf	JARK01001154.1
Ancylostoma ceylanicum	Acey\_s1559\_scaf	JARK01001158.1
Ancylostoma ceylanicum	Acey\_s1572\_scaf	JARK01001171.1
Ancylostoma ceylanicum	Acey\_s1585\_scaf	JARK01001184.1
Ancylostoma ceylanicum	Acey\_s1586\_scaf	JARK01001185.1
Ancylostoma ceylanicum	Acey\_s1589\_scaf	JARK01001188.1
Ancylostoma ceylanicum	Acey\_s1590\_scaf	JARK01001189.1
Ancylostoma ceylanicum	Acey\_s1592\_scaf	JARK01001191.1
Ancylostoma ceylanicum	Acey\_s1617\_scaf	JARK01001216.1
Ancylostoma ceylanicum	Acey\_s1639\_scaf	JARK01001238.1
Ancylostoma ceylanicum	Acey\_s1645\_scaf	JARK01001244.1
Ancylostoma ceylanicum	Acey\_s1646\_scaf	JARK01001245.1
Ancylostoma ceylanicum	Acey\_s1647\_scaf	JARK01001246.1
Ancylostoma ceylanicum	Acey\_s1648\_scaf	JARK01001247.1
Ancylostoma ceylanicum	Acey\_s1649\_scaf	JARK01001248.1
Ancylostoma ceylanicum	Acey\_s1656\_scaf	JARK01001255.1
Ancylostoma ceylanicum	Acey\_s1662\_scaf	JARK01001261.1
Ancylostoma ceylanicum	Acey\_s1666\_scaf	JARK01001265.1
Ancylostoma ceylanicum	Acey\_s1673\_scaf	JARK01001272.1
Ancylostoma ceylanicum	Acey\_s1675\_scaf	JARK01001274.1
Ancylostoma ceylanicum	Acey\_s1680\_scaf	JARK01001279.1
Ancylostoma ceylanicum	Acey\_s1685\_scaf	JARK01001284.1
Ancylostoma ceylanicum	Acey\_s1689\_scaf	JARK01001288.1
Ancylostoma ceylanicum	Acey\_s1691\_scaf	JARK01001290.1
Ancylostoma ceylanicum	Acey\_s1701\_scaf	JARK01001300.1
Ancylostoma ceylanicum	Acey\_s1705\_scaf	JARK01001304.1
Ancylostoma ceylanicum	Acey\_s1711\_scaf	JARK01001310.1
Ancylostoma ceylanicum	Acey\_s1715\_scaf	JARK01001314.1
Ancylostoma ceylanicum	Acey\_s1717\_scaf	JARK01001316.1
Ancylostoma ceylanicum	Acey\_s1725\_scaf	JARK01001324.1
Ancylostoma ceylanicum	Acey\_s1727\_scaf	JARK01001326.1
Ancylostoma ceylanicum	Acey\_s1737\_scaf	JARK01001336.1
Ancylostoma ceylanicum	Mito	NC_035142.1
Ancylostoma ceylanicum	peroxiredoxin-1 gene	JX124321.1
Ancylostoma ceylanicum	transthyretin-like precursor protein gene	AF339099.1
Ancylostoma ceylanicum	zinc metallopeptidase 1 MEP1 gene	AF274703.1
Ancylostoma duodenale	18S	EU344798.1
Ancylostoma duodenale	Mito	NC_003415.1
Ascaris lumbricoides	18S	U94366.1
Ascaris lumbricoides	ABA-1 allergen (aba-1d1) gene	U86100.1
Ascaris lumbricoides	ABA-1 allergen (aba-1d2) gene	U86101.1
Ascaris lumbricoides	ABA-1 allergen (aba-1d3) gene	U86102.1
Ascaris lumbricoides	beta tubulin gene	FJ501301.1
Ascaris lumbricoides	beta-tubulin gene	MN460677.1
Ascaris lumbricoides	cyclin A box gene	U42401.1
Ascaris lumbricoides	histone H4 gene (exon 2)	Z69290.1
Ascaris lumbricoides	major sperm protein (MSP)	M15680.1
Ascaris lumbricoides	Mito	NC_016198.1
Ascaris lumbricoides	small nuclear RNA (snRNA) U4-1 gene	L22250.1
Ascaris lumbricoides	small nuclear RNA (snRNA) U5 gene	L22251.1
Ascaris lumbricoides	small nuclear RNA (snRNA) U6-1 gene	L22252.1
Ascaris lumbricoides	small nuclear RNA (snRNA) U6-2 gene	L26849.1
Ascaris lumbricoides	small nuclear RNA (snRNA) U6-3 gene	L26850.1
Ascaris lumbricoides	small nuclear RNA (UsnRNA X) gene	U52371.1
Ascaris lumbricoides	snRNA Y gene	U52372.1
Ascaris suum	18S	KM079643.1
Ascaris suum	ard1 EPIC marker genomic sequence	MH900144.1
Ascaris suum	asabf-6Cys-alpha gene for ASABF-6Cys-alpha	AB090352.1
Ascaris suum	asabf-epsilon2 gene for ASABF-epsilon2	AB090348.1
Ascaris suum	asabf-zeta2 gene for ASABF-zeta2	AB090350.1
Ascaris suum	Ascec-1 gene for cecropin P1	AB186036.1
Ascaris suum	Ascec-2 gene for cecropin P2	AB186037.1
Ascaris suum	Ascec-3 gene for cecropin P3	AB186038.1
Ascaris suum	Ascec-4 gene for cecropin P4	AB186039.1
Ascaris suum	beta-tubulin gene	MK296411.1
Ascaris suum	gene for ASABF-beta	AB029812.1
Ascaris suum	gene for ASABF-delta	AB029815.1
Ascaris suum	gene for ASABF-gamma	AB029813.1
Ascaris suum	hars1 EPIC marker genomic sequence	MH900156.1
Ascaris suum	major sperm protein	AY305390.1
Ascaris suum	major sperm protein alpha (MSP) gene	MH891581.1
Ascaris suum	Mito	NC_001327.1
Ascaris suum	msp-domain protein 3 (MDP3) gene	AY305392.1
Balantioides coli	18S	GQ903678.1
Bertiella sp. APF-2012	18S	JN131919.1
Bertiella sp. B5	28S	KJ888951.1
Bertiella sp. B6	COI	JQ771106.1
Bertiella sp. B7	NADH	JQ771116.1
Bertiella sp. HJ-2017a	28S	MG737555.1
Bertiella sp. HJ-2017a	EF1a gene	MG737557.1
Blastocystis sp. ATCC 50177/Nand II	Mito	NC_011213.1
Capillaria aerophila	18S	KJ579641.1
Capillaria aerophila	28S	KJ579523.1
Capillaria aerophila	COI	KJ579484.1
Capillaria hepatica	18S	JX456634.1
Capillaria hepatica	COI	KC355435.1
Clonorchis sinensis	18S	AF408144.1
Clonorchis sinensis	Mito	NC_012147.2
Cryptosporidium canis	18S	AB210854.1
Cryptosporidium canis	28S	KY882322.1
Cryptosporidium canis	70 kDa heat shock protein (hsp70) gene	HM191262.1
Cryptosporidium canis	70 kDa heat shock protein gene	KT634132.1
Cryptosporidium canis	90 kDa heat shock protein (hsp90) gene	FJ153255.1
Cryptosporidium canis	A135 gene	HM358024.1
Cryptosporidium canis	actin gene	MK241550.1
Cryptosporidium canis	Camps heat shock protein 70-like gene	JQ065644.1
Cryptosporidium canis	CDS-1147 owp gene for oocyst wall protein	LC503971.1
Cryptosporidium canis	CDS-1284 owp gene for oocyst wall protein	LC503972.1
Cryptosporidium canis	CDS-263 owp gene for oocyst wall protein	LC503969.1
Cryptosporidium canis	CDS-449 owp gene for oocyst wall protein	LC503970.1
Cryptosporidium canis	heat shock protein 70 (HSP70) gene	EU676360.1
Cryptosporidium canis	heat shock protein 70 gene	HQ696783.1
Cryptosporidium canis	heat shock protein 70-like (hsp70) gene	JQ065643.1
Cryptosporidium canis	heat shock protein 70-like gene	KJ776594.1
Cryptosporidium canis	MAT gene for methionine adenosyltransferase	AB513796.1
Cryptosporidium canis	oocyst wall protein gene	FJ233016.1
Cryptosporidium canis	transmembrane adhesin (MIC1) gene	DQ677563.1
Cryptosporidium felis	18S	KP798434.1
Cryptosporidium felis	28S	KY882321.1
Cryptosporidium hominis	18S	GU944841.1
Cryptosporidium hominis	28S	KY882335.1
Cryptosporidium hominis	oocyst wall protein (COWP) gene	GU904390.1
Cryptosporidium hominis TU502	DnaJ-like protein	NW_667186.1:c2600-1722
Cryptosporidium hominis TU502	heat shock protein	NW_667308.1:c14113-12080
Cryptosporidium hominis TU502	polythreonine protein	NW_667462.1:c4009-2225
Cryptosporidium meleagridis	18S	GU944849.1
Cryptosporidium meleagridis	28S	KY882323.1
Cryptosporidium meleagridis	47 kDa protein (CP47) gene	KF733825.1
Cryptosporidium meleagridis	60 kDa glycoprotein (GP60) gene	AF401502.1
Cryptosporidium meleagridis	60 kDa glycoprotein (Gp60) gene	JF495149.1
Cryptosporidium meleagridis	60 kDa glycoprotein (gp60) gene	KJ210618.1
Cryptosporidium meleagridis	60 kDa glycoprotein gene	KU831548.1
Cryptosporidium meleagridis	60 kDa glycoprotein precursor	MK165992.1
Cryptosporidium meleagridis	60 kilodalton glycoprotein gene	MH796396.1
Cryptosporidium meleagridis	70 kDa heat shock protein (HSP70) gene	KU221102.1
Cryptosporidium meleagridis	90 kDa heat shock protein (hsp90) gene	FJ153251.1
Cryptosporidium meleagridis	A135 gene	HM358022.1
Cryptosporidium meleagridis	acetyl-CoA synthetase (ACoAs) gene	JQ349402.1
Cryptosporidium meleagridis	actin (act) gene	KP730320.1
Cryptosporidium meleagridis	actin gene	MH542352.1
Cryptosporidium meleagridis	beta-tubulin gene	AF323575.1
Cryptosporidium meleagridis	Cgd2\_80-like protein gene	GU904227.1
Cryptosporidium meleagridis	Cgd6\_200-like protein gene	GU904262.1
Cryptosporidium meleagridis	Cgd8\_2370-like protein gene	GU904298.1
Cryptosporidium meleagridis	Chro.30149-like protein gene	GU904332.1
Cryptosporidium meleagridis	Chro.50317-like protein gene	GU904350.1
Cryptosporidium meleagridis	Chro.50457-like protein gene	GU904386.1
Cryptosporidium meleagridis	COWP gene for oocyst wall protein	AB471654.1
Cryptosporidium meleagridis	dihydrofolate reductase gene	AY391725.1
Cryptosporidium meleagridis	DNAJ-like protein gene	AF400133.1
Cryptosporidium meleagridis	eukaryotic initiation factor 4A (eIF4a) gene	JQ349334.1
Cryptosporidium meleagridis	gamma tubulin (gtub) gene	JQ349311.1
Cryptosporidium meleagridis	gene for actin	AB471662.1
Cryptosporidium meleagridis	glutamate tRNA ligase (gtRNAl) gene	JQ349283.1
Cryptosporidium meleagridis	glycoprotein 60 gene	MK331719.1
Cryptosporidium meleagridis	gp40/15 gene	JX416370.1
Cryptosporidium meleagridis	gp60 gene for 60 kDa glycoprotein	AB539720.1
Cryptosporidium meleagridis	gp60-like gene	EU164813.1
Cryptosporidium meleagridis	heat shock protein 70 (HSP70) gene	AF323573.1
Cryptosporidium meleagridis	heat shock protein 70 gene	HQ529489.1
Cryptosporidium meleagridis	HSP-70 gene	MH542360.1
Cryptosporidium meleagridis	ISWI related chromatinic protein gene	JQ349190.1
Cryptosporidium meleagridis	mitochondrial alternative oxidase gene	EF030507.1
Cryptosporidium meleagridis	oocyst wall protein (COWP) gene	AY166840.1
Cryptosporidium meleagridis	oocyst wall protein (OWP) gene	AY282694.1
Cryptosporidium meleagridis	oocyst wall protein 1 (COWP1) gene	AY391722.1
Cryptosporidium meleagridis	oocyst wall protein gene	DQ116568.1
Cryptosporidium meleagridis	oocyst wall protein precursor	JQ349376.1
Cryptosporidium meleagridis	partial owp gene for oocyst wall protein	AJ971802.1
Cryptosporidium meleagridis	putative retinitis pigmentosa GTPase regulator (RPGR) gene	KF733831.1
Cryptosporidium meleagridis	RNA binding protein (KhRNAb) gene	JQ349233.1
Cryptosporidium meleagridis	sporozoite antigen glycoprotein 60 (gp60) gene	JQ349260.1
Cryptosporidium meleagridis	thrombospondin protein 8 (TSP8) gene	KF733824.1
Cryptosporidium meleagridis	transmembrane adhesin (MIC1) gene	DQ677565.1
Cryptosporidium meleagridis	unknown gene	AY176647.1
Cryptosporidium muris	18S	AF356787.1
Cryptosporidium muris	28S	KY882317.1
Cryptosporidium muris RN66	heat shock protein 70	NW_002196573.1:687205-689860
Cryptosporidium parvum	18S	FJ796280.1
Cryptosporidium parvum	28S	AF015774.1:706-1077
Cryptosporidium parvum Iowa II	DnaJ-like protein	NC_006987.1:107580-108500
Cryptosporidium parvum Iowa II	heat shock protein 70	NC_006981.1:3136-5184
Cryptosporidium parvum Iowa II	NADH	XM_628365.1
Cryptosporidium parvum Iowa II	oocyst wall protein 2	NC_006983.1:129551-132704
Cryptosporidium parvum Iowa II	oocyst wall protein 3	NC_006983.1:731601-733217
Cryptosporidium parvum Iowa II	oocyst wall protein 4	NC_006983.1:c182255-179439
Cryptosporidium parvum Iowa II	oocyst wall protein 5	NC_006985.1:c51847-50474
Cryptosporidium parvum Iowa II	oocyst wall protein 6	NC_006985.1:c55999-52448
Cryptosporidium parvum Iowa II	oocyst wall protein 7	NC_006986.1:1194214-1196103
Cryptosporidium parvum Iowa II	oocyst wall protein 8	NC_006986.1:c461290-457154
Cryptosporidium parvum Iowa II	oocyst wall protein 9	NC_006987.1:857486-860149
Cryptosporidium parvum Iowa II	TRAP-C2 gene	NC_006984.1:797242-808851
Cyclospora cayetanensis	18S	AB368541.1
Cyclospora cayetanensis	Mito	NC_038230.1
Dibothriocephalus latus	18S	KT767112.1
Dibothriocephalus latus	Mito	NC_008945.1
Dicrocoelium chinensis	Mito	NC_025279.1
Dicrocoelium dendriticum	18S	DQ181945.2
Dicrocoelium dendriticum	Mito	NC_025280.1
Dicrocoelium hospes	28S	AY251233.1
Dicrocoelium orientalis	18S	EF547131.1
Dioctophyme renale	18S	AB595139.2
Dioctophyme renale	COI	MH181826.1
Diphyllobothrium dendriticum	18S	Y11236.1
Diphyllobothrium dendriticum	28S	KY552814.1
Diphyllobothrium dendriticum	COI	AM412738.2
Diphyllobothrium dendriticum	NADH	AB374224.1
Diphyllobothrium nihonkaiense	18S	AM748175.1
Diphyllobothrium nihonkaiense	Mito	NC_009463.1
Diphyllobothrium ursi	COI	AB605763.1
Diplogonoporus grandis	18S	AB353272.1
Diplogonoporus grandis	Mito	NC_017615.1
Dipylidium caninum	18S	AB731643.1
Dipylidium caninum	Mito	NC_021145.1
Echinococcus canadensis	Mito	NC_011121.1
Echinococcus equinus	Mito	NC_020374.1
Echinococcus felidis	Mito	NC_021144.1
Echinococcus granulosus	Mito	AF297617.1
Echinococcus multilocularis	Mito	NC_000928.2
Echinococcus oligarthrus	Mito	NC_009461.1
Echinococcus ortleppi	Mito	NC_011122.1
Echinococcus shiquicus	Mito	NC_009460.1
Echinococcus vogeli	Mito	NC_009462.1
Echinostoma caproni	18S	L06567.1
Echinostoma caproni	Mito	AP017706.1
Echinostoma hortense	Mito	NC_028010.1
Echinostoma miyagawai	Mito	NC_039532.1
Echinostoma paraensei	18S	FJ380226.1
Echinostoma paraensei	Mito	KT008005.1
Echinostoma revolutum	18S	AY222132.1
Echinostoma revolutum	28S	KP065599.1
Echinostoma revolutum	COI	KP455611.1
Echinostoma revolutum	nad1 gene	LC224105.1
Echinostoma revolutum	NADH	KT726380.1
Echinostoma trivolvis	18S	KM538136.1
Echinostoma trivolvis	COI	KM538091.1
Echinostoma trivolvis	NADH	JQ670861.1
Eimeria zuernii	Mito	KX495130.1
Entamoeba histolytica	18S	FJ888635.1
Entamoeba histolytica HM-1:IMSS	cysteine protease 2	NW_001914967.1:35348-36321
Entamoeba histolytica HM-1:IMSS	heat shock 70	NW_001915431.1:c5238-4261
Enterobius vermicularis	18S	JF934731.1
Enterobius vermicularis	Mito	NC_011300.1
Eurytrema pancreaticum	18S	DQ401034.1
Eurytrema pancreaticum	Mito	KP241855.1
Fasciola gigantica	18S	AJ011942.1
Fasciola gigantica	Mito	NC_024025.1
Fasciola hepatica	18S	AJ004969.1
Fasciola hepatica	Mito	NC_002546.1
Fasciolopsis buski	18S	AY311386.1
Fasciolopsis buski	Mito	NC_030528.1
Gastrodiscoides hominis	18S	JX678223.1
Gastrodiscoides hominis	28S	JX678246.1
Gastrodiscoides hominis	COI	EF027095.1
Giardia intestinalis	18S	KX384147.1
Giardia lamblia ATCC 50803	beta giardin gene	NW_002477095.1:c173755-172937
Giardia lamblia ATCC 50803	c4	NW_002477112.1:c1391025-1390429
Giardia lamblia ATCC 50803	glutamate dehydrogenase	NW_002477086.1:342465-343814
Giardia lamblia ATCC 50803	heat shock protein 70	NW_002477101.1:1228700-1232431
Giardia lamblia ATCC 50803	triosephosphate isomerase	NW_002477110.1:c1484922-1484149
Gongylonema pulchrum	18S	AB495397.1:1-1782
Gongylonema pulchrum	Mito	NC_026687.1
Heterophyes heterophyes	28S	KU559559.1
Hymenolepis diminuta	18S	AF461125.1:1-1220
Hymenolepis diminuta	Mito	NC_002767.1
Rodentolepis nana	18S	AY193873.1
Rodentolepis nana	Mito	NC_029245.1
Macracanthorhynchus hirudinaceus	18S	NC_019808.1:1-1527
Macracanthorhynchus hirudinaceus	Mito	NC_019808.1
Mesocestoides corti	18S	Z98375.1
Mesocestoides corti	Mito	AP017667.1
Mesocestoides lineatus	COI	AB792716.1
Mesocestoides lineatus	NADH	JF268528.1
Metagonimus yokogawai	Mito	NC_023249.1
Moniliformis moniliformis	18S	HQ536017.1
Moniliformis moniliformis	28S	AY829086.1
Moniliformis moniliformis	COI	AF416998.2
Nanophyetus salmincola	18S	KX990282.1
Nanophyetus salmincola	28S	AY116873.1
Nanophyetus salmincola	NADH	AY269690.1
Necator americanus	18S	AJ920348.1
Necator americanus	Mito	NC_003416.2
Neodiplostomum seoulense	28S	AF096220.1
Neodiplostomum seoulense	COI	AF096233.2
Oesophagostomum asperum	18S	AB971665.1:1-361
Oesophagostomum asperum	Mito	NC_023932.1
Oesophagostomum columbianum	Mito	NC_023933.1
Oesophagostomum dentatum	major sperm protein (MSP) gene	JQ806105.1
Oesophagostomum dentatum	Mito	NC_013817.1
Oesophagostomum quadrispinulatum	Mito	NC_014181.1
Opisthorchis felineus	18S	KT020832.1:1-82
Opisthorchis felineus	Mito	NC_011127.2
Opisthorchis viverrini	18S	JF823987.1
Opisthorchis viverrini	Mito	JF739555.1
Oxyuris equi	Mito	NC_027190.1
Paracapillaria philippinensis	18S	KF604920.1
Paragonimus kellicotti	18S	HQ900670.1:1-1870
Paragonimus kellicotti	COI	HQ900671.1:1-1093
Paragonimus westermani	18S	KF781291.1
Paragonimus westermani	Mito	NC_002354.2
Paramphistomum cervi	Mito	NC_023095.1
Paramphistomum epiclitum	COI	LC113920.1
Parascaris equorum	Mito	NC_036427.1
Physaloptera alata	18S	AY702703.1
Physaloptera sp. JBSL-2016	18S	KT894818.1
Physaloptera spp.	COI	BPHA103-18.COI-5P
Physaloptera turgida	18S	DQ503459.1
Physaloptera turgida	COI	KT894808.1
Pygidiopsis summa	18S	AF181885.3
Pygidiopsis summa	28S	AF181884.3
Pygidiopsis summa	COI	JQ955648.1
Schistosoma bovis	18S	AY157238.1
Schistosoma bovis	28S	AY157266.1
Schistosoma bovis	COI	FJ897160.1
Schistosoma bovis	NADH	AB771921.1:1538-2194
Schistosoma haematobium	18S	Z11976.1
Schistosoma haematobium	Mito	NC_008074.1
Schistosoma intercalatum	18S	AY157235.1
Schistosoma intercalatum	28S	AY157262.1
Schistosoma intercalatum	COI	AJ519515.1
Schistosoma japonicum	18S	AY157226.1
Schistosoma japonicum	Mito	NC_002544.1
Schistosoma mansoni	18S	M62652.1
Schistosoma mansoni	Mito	NC_002545.1
Schistosoma mattheei	18S	AY157237.1
Schistosoma mattheei	28S	AY157265.1
Schistosoma mattheei	COI	AJ519518.1
Schistosoma mattheei	SMTD_contig0014462	UZAL01014462.1
Schistosoma mattheei	tetraspanin 23 (TSP-23) gene	JX844199.1
Schistosoma mekongi	18S	AY157228.1
Schistosoma mekongi	Mito	NC_002529.1
Spirometra decipiens	Mito	NC_026852.1
Spirometra erinaceieuropaei	18S	KX528087.1
Spirometra erinaceieuropaei	Mito	NC_011037.1
Spirometra mansonoides	28S	AF004718.1
Spirometra mansonoides	COI	AF096239.1
Strongyloides fuelleborni	18S	LC085497.1
Strongyloides fuelleborni	COI	AB272235.1:2195-5463
Strongyloides fuelleborni fuelleborni	28S	KY081233.1
Strongyloides papillosus	Mito	NC_028622.1
Strongyloides stercoralis	18S	KU962179.1
Strongyloides stercoralis	Mito	NC_028624.1
Strongylus equinus	Mito	NC_026868.1
Strongylus vulgaris	Mito	NC_013818.2
Taenia asiatica	18S	GQ260088.1
Taenia asiatica	abdomial-A like protein Hox5 gene	DQ387460.1
Taenia asiatica	bicoid-like protein Hox1 gene	DQ069784.1
Taenia asiatica	bicoid-like protein Hox2 gene	DQ387458.1
Taenia asiatica	deformed-like protein Hox6 gene	DQ387461.1
Taenia asiatica	labial-like protein Hox3 gene	DQ387457.1
Taenia asiatica	labial-like protein Hox4 gene	DQ387459.1
Taenia asiatica	Mito	NC_004826.2
Taenia hydatigena	Mito	GQ228819.1
Taenia multiceps	Mito	NC_012894.1
Taenia ovis	Mito	NC_021138.1
Taenia pisiformis	Mito	NC_013844.1
Taenia saginata	1/Iraq HDP2 marker genomic sequence	KY399847.1
Taenia saginata	18S	DQ768166.1
Taenia saginata	2/Iraq HDP2 marker genomic sequence	KY399848.1
Taenia saginata	3/Iraq HDP2 marker genomic sequence	KY399849.1
Taenia saginata	HDP2 marker genomic sequence	KT027580.1
Taenia saginata	KETc1-like gene	HM010767.1
Taenia saginata	KETc7-like gene	HM010764.1
Taenia saginata	Mito	NC_009938.1
Taenia saginata	ribosomal S15a protein gene	AY196207.1
Taenia saginata	SCAR marker G14 genomic sequence	EF053051.1
Taenia saginata	SCAR marker K02 genomic sequence	EF053052.1
Taenia serialis	Mito	NC_021457.1
Taenia solium	18S	GQ260091.1
Taenia solium	8 kDa diagnostic antigen Ts14 variant 1 gene	AF356337.1
Taenia solium	8 kDa diagnostic antigen Ts14 variant 2 gene	AF356338.1
Taenia solium	8 kDa diagnostic antigen Ts14 variant 3 gene	AF356339.1
Taenia solium	8 kDa diagnostic antigen Ts18 variant 1 gene	AF356330.1
Taenia solium	8 kDa diagnostic antigen Ts18 variant 4 gene	AF356331.1
Taenia solium	8 kDa diagnostic antigen Ts18 variant 5 gene	AF356332.1
Taenia solium	8 kDa diagnostic antigen Ts18 variant 6 gene	AF356333.1
Taenia solium	8 kDa diagnostic antigen Ts18 variant 7 gene	AF356334.1
Taenia solium	8 kDa diagnostic antigen Ts18 variant 8 gene	AF356345.1
Taenia solium	8 kDa diagnostic antigen TsRS1 gene	AF356341.1
Taenia solium	8 kDa diagnostic antigen TsRS1 variant 1 gene	AF356340.1
Taenia solium	8 kDa diagnostic antigen TsRS1 variant 2 gene	AF356342.1
Taenia solium	8 kDa diagnostic antigen TsRS2 gene	AF356344.1
Taenia solium	8 kDa diagnostic antigen TsRS2 variant 1 gene	AF356343.1
Taenia solium	b1 variant 2 (b1v2) gene	JF906188.1
Taenia solium	cross-reactive HDP2 genomic sequence	EF043036.1
Taenia solium	CyDA variant 1 (CyDAv1) gene	JF906189.1
Taenia solium	fatty acid-binding protein (FABP) gene	JQ929049.1
Taenia solium	fatty acids and retinol binding protein isoform 1 gene	HQ259679.1
Taenia solium	genomic sequence	AY699707.1
Taenia solium	hydrophobic ligand binding protein 1 (HLBP1) gene	JF732995.1
Taenia solium	hydrophobic ligand binding protein 2 (HLBP2) gene	JF732996.1
Taenia solium	hypothetical protein gene	AY699706.1
Taenia solium	m13h variant 1 (m13hv1) gene	JF906190.1
Taenia solium	Mito	NC_004022.1
Taenia solium	neuronal nitric oxide synthase protein inhibitor (PIN) gene	DQ491199.1
Taenia solium	oncosphere protein gene	MK421585.1
Taenia solium	pold gene for DNA polymerase delta	AB781369.1
Taenia solium	repetitive DNA sequence pTsol9	U45987.1
Taenia solium	ribosomal S15a protein gene	AY196206.1
Taenia solium	rpb2 gene for RNA polymerase II	AB781366.1
Taenia solium	RS1 variant 2b (RS1b) gene	JF906192.1
Taenia solium	RS1 variatn 1a (RS1a) gene	JF906191.1
Taenia solium	RS2 (RS2) gene	JF906193.1
Taenia solium	SCAR marker A03 genomic sequence	EF053056.1
Taenia solium	SCAR marker AD14 genomic sequence	EF053055.1
Taenia solium	SCAR marker AD16 genomic sequence	EF053054.1
Taenia solium	SCAR marker D05 genomic sequence	EF053053.1
Taenia solium	SCAR marker S07 genomic sequence	EF053050.1
Taenia solium	Taenia cellulosae CCX1 mRNA	AF240163.1
Taenia solium	thioredoxin-1 (Trx) gene	KM401604.1
Taenia solium	Ts14 variant 1a (Ts14a) gene	JF906194.1
Taenia solium	Ts14 variant 2b (Ts14b) gene	JF906195.1
Taenia solium	Ts18 variant 1 (Ts18v1) gene	JF906196.1
Taenia solium	Ts18 variant 2 (Ts18v2) gene	JF906197.1
Taenia solium	Ts18 variant 3 (Ts18v3) gene	JF906198.1
Taenia solium	Ts18 variant 4 (Ts18v4) gene	JF906199.1
Taenia solium	Ts18 variant 5 (Ts18v5) gene	JF906200.1
Taenia solium	TSOLAg1V1 gene for low molecular weight antigen 1 variant 1	AB263432.1
Taenia solium	TSOLAg2 gene for low molecular weight antigen 2	AB263425.1
Toxascaris leonina	Mito	NC_023504.1
Toxocara canis	Mito	NC_010690.1
Trichinella spiralis	Mito	NC_002681.1
Trichostrongylus axei	Mito	NC_013824.1
Trichostrongylus colubriformis	18S	AJ920350.1
Trichostrongylus colubriformis	28S	HQ389237.1:1-440
Trichostrongylus colubriformis	COI	JX868842.1
Trichostrongylus vitrinus	18S	JF680986.1:1-67
Trichostrongylus vitrinus	Mito	NC_013807.1
Trichuris muris	18S	HF586907.1
Trichuris muris	Mito	NC_028621.1
Trichuris ovis	18S	HF586911.1
Trichuris ovis	Mito	NC_018597.1
Trichuris suis	18S	JF690960.1
Trichuris suis	Mito	NC_017747.1
Trichuris trichiura	18S	MF288632.1
Trichuris trichiura	Mito	NC_017750.1
Trichuris vulpis	18S	JX049340.1
Trichuris vulpis	COI	HE653138.1
