# Supplementary material for: Sedimentary ancient DNA as part of a multimethod paleoparasitology approach reveals temporal trends in human parasitic burden in the Roman period
Source: PLoS Negl Trop Dis. 2025 Jun 10;19(6):e0013135. doi: 10.1371/journal.pntd.0013135 (PMC12151383; doi:10.1371/journal.pntd.0013135)
Supplement: S3 Appendix — (XLSX) [file pntd.0013135.s003.xlsx]

## Sheet: Sheet1
Site	Sample ID	DNA Library ID	Parasite Eggs Identified (eggs per gram)	Underwent Shotgun Sequencing (Y/N)	Raw Read Count	Filtered and Mapped Read Count	LCA Assigned Read Count	Reads Assigned to Ascaris lumbricoides	Reads Assigned to Ascaris	Reads Assigned to Ascarididae	Reads Assigned to Ascaridoidea	Reads Assigned to Dicrocoelium dendriticum	Reads Assigned to Dicrocoelium	Reads Assigned to Trichuris trichiura	Reads Assigned to Trichuris muris	Reads Assigned to Trichuris	% of LCA Assigned Reads matched to Parasite Order or Lower	% Total Reads Assigned to Parasite Order or Lower
Catalhoyuk, Turkey	Coprolite	MP77	Trichuris trichiura (4)	N	5549152	487	71										0	0
Tell Zeidan	Pelvic soil	MP85	Schistosoma sp. (1)	N	4383945	1049	125										0	0
Durrington walls	Coprolite 11465	MP74	Capillariid (1)	N	2255327	1797	303										0	0
Must Farm	Coprolite SF3127	MP26	Capillaria sp. (60) Dibothriocephalus sp. (5) Echinostoma sp. (85) Trichuris sp. (195)	Y	8229565	1854	861										0	0
Must Farm	Coprolite SF3631	MP33	Capillaria sp. (10) Echinostoma sp. (215) Trichuris sp. (45)	N	7741437	1418	371										0	0
Must Farm	Coprolite SF4029	MP37	Capillaria sp. (1750) Dibothriocephalus sp. (9415) Dioctophyma renale (5) Echinostoma sp. (270) Trichuris sp. (5)	Y	7842268	1651	553										0	0
Must Farm	Occupation sediment Str 3 (1625)	MP12	Dioctophyma renale (5) Dibothriocephalus sp. (25) Trichuris sp. (25)	Y	5532411	2015	1065										0	0
Must Farm	Occupation sediment upstream (1640)	MP23	Capillaria sp. (10) Dibothriocephalus sp. (35) Trichuris sp. (5)	N	7476477	2129	987										0	0
Arlon	Latrine	MP94	Ascaris sp. (990) Capillaria sp. (10) Dicrocoelium sp. (10) Trichuris sp. (1795)	N	2241301	1251	821		3	1		5	4				0.021	7.58488e-06
Vagnari	Context 5046, drain 5045	MP86	Ascaris sp. (25)	N	3476424	696	127				3						0.024	8.62956e-07
Vagnari	Context 5050, drain 5045	MP87	-	N	2366086	582	137										0	0
Vacone	1142, Room 33 subfloor	MP88	Ascaris sp. (5)	N	1793678	1033	542										0	0
Vacone	Drain 931, 1514.1	MP91	Ascaris sp. (405)	N	2591998	1055	326		5	1							0.025	3.08642e-06
Vacone	Drain 931, 1514.2	MP92	Ascaris sp. (140)	N	2798774	1080	450		6		1						0.022	3.57299e-06
Vacone	Drain 931, 1514.3	MP93	Ascaris sp. (185) Trichuris sp. (5)	N	1861170	1116	495		6		1						0.02	5.37296e-06
Viminacium	Coprolite	MP45	Ascaris sp. (25) Trichuris trichiura (65)	N	4223425	1175	780										0	0
Sardis	Basket 66 Bottom, City Drain	MP52	Ascaris sp. (305)	N	6431972	1435	429		4	1							0.026	1.71021e-06
Sardis	Basket 67, City Drain	MP53	Ascaris sp. (205)	Y	7240465	1653	620		50	5	5						0.123	1.04966e-05
Sagalassos	Latrine, 1275	MP82	Ascaris sp. (20)	N	1430256	265	40										0	0
Ephesus	House Latrine	MP47	Trichuris trichiura (55)	N	4316649	1155	615										0	0
Ephesus	Town Latrine	MP49	Ascaris sp. (25)	N	5951576	1478	682										0	0
Vacone	Vac1 Grave 5	MP89	Ascaris sp. (30)	N	2265141	1086	601										0	0
Vacone	Vac1 Grave 1	MP90	-	N	1632198	884	543										0	0
Mértola	Fossa 5, Sample 1	MP57	Ascaris sp. (1110)	N	10503126	2917	1231	3	188	37	69					9	0.454	5.32223e-05
Jerusalem	Coprolite 11	MP63	Ascaris sp. (595) Dibothriocephalus sp. (30) Trichuris sp. (35)	N	3570845	399	103		3	1	2						0.117	3.36055e-06
Jerusalem	Cesspit sediment	MP65	Ascaris sp. (1580) Trichuris sp. (225)	N	6449127	2629	1144		180	31	38			19	3	23	0.33	5.84575e-05
